# Supplementary material for: Design of Olmesartan Medoxomil-Loaded Nanosponges for Hypertension and Lung Cancer Treatments
Source: Polymers (Basel). 2021 Jul 11;13(14):2272. doi: 10.3390/polym13142272 (PMC8309359; doi:10.3390/polym13142272)
Supplement: Supplementary file 1 [file polymers-13-02272-s001.zip]

Archive with 1 entries (1 files):
- polymers-1279688-supplementary.pdf
